# Supplementary material for: Characterization of Salinity Tolerance of Transgenic Rice Lines Harboring HsCBL8 of Wild Barley (Hordeum spontanum) Line from Qinghai-Tibet Plateau
Source: Front Plant Sci. 2016 Nov 10;7:1678. doi: 10.3389/fpls.2016.01678 (PMC5102885; doi:10.3389/fpls.2016.01678)
Supplement: Table S1 — Primers used in this program. [file Table1.XLSX]

## Sheet: Table S1
Table S1 Primers used in this program. M=A/C; R=A/G; W=A/T; S=G/C; Y=C/T; K=G/T; V=A/G/C; H=A/C/T; D=A/G/T; B=G/C/T; N=A/G/C/T.
Program	Gene	Forward (5' - 3')	Reward (5' - 3')
Degenerated PCR	CBL	GMGACWGYBTTSAGYGTDAGTGAA	GHTYYRYRTCWGCKTCCTCAAA
Inverse PCR combined with nest PCR	CBL8(1st PCR)	CCTATCTGCTGCTGCTGCCGCCA	CCATCCGCTCCGTCCTTCTTCCT
	CBL8(2ed PCR)	CATCACGGATTTGGATTTCGCCCAA	CTTCTTCGCCCTCACCGACTGCCT
CDS amplification	HsCBL8	ATCTAGA(Xba I) CTTTTCCCTCGTCATTACCATGT	TGGATCC(BamH I) CAGGCAGATTTTCCCATCCCTA
Promoter amplification	HsCBL8	AAAGCTT(Hind III) CTTGTATACCGTACAGCAGAAGCGTTAGTGAA	GTCTAGA(Xba I) GGTAATGACGAGGGAAAAGAAATGGACTG
Probe (Fig. 1)	HsCBL8 + NOS	TCTCATGTGCAATTACCGGAT	TCGGCCATGATATAGACGTT
RT-PCR	OsGAPDH	ACCACAAACTGCCTTGCTCC	ATGCTCGACCTGCTGTCACC
	HsCBL8	GTTCGTCTTCTTCGCCCTCA	CCTCAAGAAAGTCATCCGGTA
	HPT II	CTGCTGCTCCATACAAGCCA	GCGAAGAATCTCGTGCTTTCA
Real-time PCR	HsCBL8/HvCBL8	GAAGATCAGCTGCTCCATCA	TGGCCACTAGGAGTCTTGAA
	OsSOS2	CACAGAATACTCGACCCAA	ATTTTCATCTTCACCACGTT
	OsCIPK15	ATAGAAGAAATTTTCCGTGTG	CATTCTTATATCATCGTCGTT
	OsNHX1	CTGTCGTTCTTTTTAGCACTATGG	GGTGACAGGATGGCCTGA
	OsSOS1	TTGCTGTCAGCTACATTGCTTT	CCAGTGTCATGACGGTCAAA
	OsRD29A	TGGATCAAACAGAGGAACCA	CATCTTAGTCGCACCATTCTCA
	OsDREB2A	GGTAAGTGGGTGGCTGAG	TCACGTTGAGCCTATTCG
	HvGAPHD	AAGCATGAAGATACAGGGAGTGTG	AAATTTATTCTCGGAAGAGGTTGTACA
	OsActin1	TCACGTTGAGCCTATTCG	TGCACAATGGATGGGTCAGA
