# Supplementary material for: Characterization of Salinity Tolerance of Transgenic Rice Lines Harboring HsCBL8 of Wild Barley (Hordeum spontanum) Line from Qinghai-Tibet Plateau
Source: Front Plant Sci. 2016 Nov 10;7:1678. doi: 10.3389/fpls.2016.01678 (PMC5102885; doi:10.3389/fpls.2016.01678)
Supplement: Table S2 — Protein sequences of CBLs used in phylogenetic analysis. [file Table2.XLSX]

## Sheet: Table S2
Table S2 Protein sequences of CBLs used in phylogenetic analysis
Species	Name	ID	Database
Arabidopsis thaliana	AtCBL1	AT4G17615.1	NCBI
	AtCBL2	AT5G55990.1	NCBI
	AtCBL3	AT4G26570.2	NCBI
	AtCBL4/AtSOS3	AT5G24270.1	NCBI
	AtCBL5	AT4G01420.1	NCBI
	AtCBL6	AT4G16350.1	NCBI
	AtCBL7	AT4G26560.1	NCBI
	AtCBL8	AT1G64480.1	NCBI
	AtCBL9	AT5G47100.1	NCBI
	AtCBL10	AT4G33000.1	NCBI
Oryza sativa	OsCBL1	LOC_Os10g41510	NCBI
	OsCBL2	LOC_Os12g40510	NCBI
	OsCBL3	LOC_Os03g42840	NCBI
	OsCBL4	LOC_Os05g45810	NCBI
	OsCBL5	LOC_Os01g41510	NCBI
	OsCBL6	LOC_Os12g06510	NCBI
	OsCBL7	LOC_Os02g18880	NCBI
	OsCBL8	LOC_Os02g18930	NCBI
	OsCBL9	LOC_Os01g39770	NCBI
	OsCBL10	LOC_Os01g51420	NCBI
Hordeum	HsCBL8	AEM44693.1	NCBI
	HvCBl8	FLbaf27i23	BARLEY DB
	HvCBL4	ADW08760.1	NCBI
	HsCBL3	AEM44697.1	NCBI
	HsCBL6	AEM44696.1	NCBI
	HsCBL2	AEM44699.1	NCBI
Zea mays	ZmCBL1	EU907931	NCBI
	ZmCBL3	EU907934	NCBI
	ZmCBL4	EU973091	NCBI
	ZmCBL5	EU907935	NCBI
	ZmCBL6	EU907936	NCBI
	ZmCBL8	EU907937	NCBI
	ZmCBL9	EU960527	NCBI
	ZmCBL9	EU961768	NCBI
Populus trichocarpa	PtCBL1	EF148841	NCBI
	PtCBL2	EF148842	NCBI
	PtCBL3	EF148850	NCBI
	PtCBL4	EF148844	NCBI
	PtCBL5	EF148843	NCBI
	PtCBL6	EF148846	NCBI
	PtCBL7	EF148845	NCBI
	PtCBL8	EF148847	NCBI
	PtCBL9	EF148848	NCBI
	PtCBL10	EF148849	NCBI
Sorghum bicolor	SbCBL1	FJ901259	NCBI
	SbCBL2	FJ901264	NCBI
	SbCBL3	FJ901265	NCBI
	SbCBL4	FJ901261	NCBI
	SbCBL5	FJ901263	NCBI
	SbCBL6	FJ901262	NCBI
	SbCBL7	FJ901260	NCBI
	SbCBL8	FJ901266	NCBI
Vitis vinifera	VvCBL1	FJ901267	NCBI
	VvCBL2	FJ901268	NCBI
	VvCBL3	FJ901269	NCBI
	VvCBL4	FJ901270	NCBI
	VvCBL5	FJ901271	NCBI
	VvCBL6	FJ901272	NCBI
	VvCBL7	FJ901273	NCBI
	VvCBL8	FJ901274	NCBI
Ostreococcus tauri	OtCBL1	FJ901250	NCBI
Chlorella sp.	CCBL1	FJ901249	NCBI
Physcomitrella patens	PpCBL1	FJ901251	NCBI
	PpCBL4	FJ901252	NCBI
	PpCBL3	FJ901253	NCBI
	PpCBL2	FJ901254	NCBI
Selaginella moellendorfii	SmCBL1	FJ901255	NCBI
	SmCBL2	FJ901256	NCBI
	SmCBL3	FJ901257	NCBI
	SmCBL4 part	FJ901258	NCBI
Naegleria fowleri	NfCBL1	AF277233	NCBI
Total	71
